# Supplementary material for: Frequency and role of NKp46 and NKG2A in hepatitis B virus infection
Source: PLoS One. 2017 Mar 22;12(3):e0174103. doi: 10.1371/journal.pone.0174103 (PMC5362099; doi:10.1371/journal.pone.0174103)
Supplement: S1 Data — (XLSX) [file pone.0174103.s001.xlsx]

## Sheet: fig1,table1
number	classification	age (yr)	HBV-DNA (LC/ml)	ALT(U/L)	HBeAg(0:- 1:+)	HBeAb(0:- 1:+)	CD56bright NK (%)	CD56dim NK	total NK (%)	NKG2A on total NK (MFI)	NKp46 on total NK (MFI)
1	CHB-H	31	4	21	0	1	0.502	3.57	4.072	123	32.9
2	CHB-H	49	4.7	12	0	1	1.17	7.73	8.9	86.5	27.6
3	CHB-H	48	4.3	31	0	1	0.443	5.47	5.913	71.6	39.2
4	CHB-H	32	6.2	30	1	1	0.892	8.11	9.002	103	23.7
5	CHB-H	35	4.2	18	0	1	0.936	10.5	11.436	138	20.2
6	CHB-H	40	9	47	1	0	0.857	7.72	8.577	115	23.4
7	CHB-H	44	4.1	19	0	1	0.929	4.65	5.579	158	34.8
8	CHB-H	30	6.1	22	0	1	0.617	3.49	4.107	266	40.5
9	CHB-H	39	9	257	1	0	0.52	4.23	4.75	72.4	34.2
10	CHB-H	43	8.9	221	1	1	0.9	14.1	15	60.8	29.7
11	CHB-H	43	6.4	44	0	0	0.973	5.56	6.533	150	39.1
12	CHB-H	63	6.4	30	0	1	0.576	17.3	17.876	116	23.5
13	CHB-H	36	4.8	60	0	1	0.725	6.86	7.585	106	36.8
14	CHB-H	46	9	21	1	0	0.24	1.45	1.69	137	41.8
15	CHB-H	40	4.9	14	0	1	0.573	10.5	11.073	43.6	15.8
16	CHB-H	85	4.9	21	0	1	0.622	12.5	13.122	112	33.5
17	CHB-H	78	4.4	26	0	1	0.862	12.4	13.262	136	27.5
18	CHB-H	33	5.6	33	0	1	0.348	5.76	6.108	43.9	23
19	CHB-H	46	4.9	35	0	1	0.215	2.08	2.295	150	37.3
20	CHB-H	41	9	211	1	0	1.15	6.08	7.23	116	24.7
21	CHB-H	41	5.4	74	0	1	0.804	8.02	8.824	143	18.2
22	CHB-H	25	6.1	467	1	0	1.42	8.75	10.17	198	51.9
23	CHB-H	30	7.5	51	1	0	0.868	3.19	4.058	284	50.6
24	CHB-H	53	5.4	57	1	0	0.481	8.53	9.011	123	31.2
25	CHB-L	72	3.5	26	0	1	0.659	13.1	13.759	69.6	30.6
26	CHB-L	66	3.9	16	0	1	0.252	5.74	5.992	129	15.3
27	CHB-L	36	2.1	71	0	1	0.609	6.36	6.969	57	28.9
28	CHB-L	72	3.1	14	0	1	0.988	10.4	11.388	86.3	23.6
29	CHB-L	40	2.2	24	0	1	0.987	11.3	12.287	65.3	15.5
30	CHB-L	57	3.8	35	0	1	0.822	8.53	9.352	191	14.5
31	CHB-L	35	2.1	29	0	1	0.893	15.6	16.493	99.8	20.5
32	CHB-L	55	2.1	26	0	1	1.02	8.65	9.67	156	31.1
33	CHB-L	39	3.1	17	0	1	0.697	4.81	5.507	59.6	23.4
34	CHB-L	65	3.2	13	0	1	0.475	6.68	7.155	88.2	32.3
35	CHB-L	67	3.4	25	0	1	0.8	13.2	14	85.6	32.7
36	CHB-L	78	3.2	12	0	1	0.705	13.1	13.805	64.1	18.8
37	CHB-L	68	3.9	41	0	1	0.58	6.56	7.14	108	17.6
38	CHB-L	64	2.2	14	0	1	0.625	5.34	5.965	84.5	20.6
39	CHB-L	69	2.1	18	0	1	0.555	19.3	19.855	102	21
40	CHB-L	61	2.2	18	0	1	0.394	5.25	5.644	90.8	27.3
41	CHB-L	60	0	15	0	1	0.351	9.09	9.441	27.8	21.1
42	CHB-L	77	0	9	0	0	1.01	15	16.01	53.7	14.6
43	CHB-L	65	3.6	12	0	1	0.585	9.33	9.915	104	26.7
44	CHB-L	73	0	17	0	1	0.638	20.4	21.038	79.7	22.1
45	CHB-L	44	2.1	19	0	1	0.992	9.48	10.472	132	24.7
46	CHB-L	74	3.3	21	0	1	0.596	11.2	11.796	151	25.7
47	CHB-L	70	3.6	53	0	1	0.74	19.7	20.44	28.5	11.2
48	CHB-L	59	3.2	25	0	1	0.458	4.27	4.728	76.1	34.6
49	CHB-L	41	3.6	20	0	1	0.607	7.9	8.507	81.7	23.1
50	CHB-L	70	3.4	14	0	1	0.798	9.41	10.208	60.9	15.6
51	CHB-L	69	3.7	19	0	1	0.702	11.3	12.002	31.8	11.5
52	CHB-L	65	2.9	18	0	1	0.575	9.87	10.445	62.7	20.4
53	CHB-NA	44	0	19	0	0	1.06	11	12.06	62.5	22.2
54	CHB-NA	42	2.1	12	0	1	0.657	8.33	8.987	89	17.8
55	CHB-NA	70	2.1	9	0	0	1.04	13.7	14.74	24.6	12.9
56	CHB-NA	54	2.1	17	0	1	0.57	5.44	6.01	46.2	19.1
57	CHB-NA	42	2.1	13	1	0	1.15	6.34	7.49	96.9	36.2
58	CHB-NA	57	2.1	12	0	1	0.66	8.93	9.59	76.5	28.1
59	CHB-NA	67	2.1	35	0	1	1.31	11.1	12.41	79.3	21.7
60	CHB-NA	36	2.7	39	1	0	0.811	8.42	9.231	72.6	29.5
61	CHB-NA	32	2.1	71	1	0	0.742	8.55	9.292	92.5	37.2
62	CHB-NA	44	0	20	0	1	1.01	9.93	10.94	176	24.3
63	CHB-NA	46	2.1	22	1	0	0.407	7.73	8.137	66.1	25.4
64	CHB-NA	54	0	15	0	1	0.512	12.4	12.912	107	36.8
65	CHB-NA	41	0	12	0	0	0.672	4.55	5.222	143	33.8
66	CHB-NA	73	3.6	16	1	0	1.15	15.7	16.85	96.1	16.9
67	CHB-NA	64	2.1	21	1	0	0.648	15.2	15.848	74.3	25
68	CHB-NA	68	0	16	0	0	0.832	10.4	11.232	66.1	23
69	CHB-NA	65	0	23	0	1	0.712	20.7	21.412	180	19.2
70	CHB-NA	44	0	50	0	0	0.695	13.3	13.995	139	21.1
71	CHB-NA	65	0	14	0	1	0.24	4.13	4.37	92.2	22.5
72	HS	35	NA	NA	NA	NA	0.525	2.93	3.455	134	33.8
73	HS	37	NA	NA	NA	NA	0.36	9.04	9.4	168	29.5
74	HS	32	NA	NA	NA	NA	0.69	5.44	6.13	128	31.5
75	HS	46	NA	NA	NA	NA	0.456	5.57	6.026	98.6	10.8
76	HS	40	NA	NA	NA	NA	0.851	5.32	6.171	130	15.2
77	HS	36	NA	NA	NA	NA	0.508	4.36	4.868	73.5	17
78	HS	30	NA	NA	NA	NA	0.768	10.8	11.568	137	25.1
79	HS	67	NA	26	NA	NA	0.854	17.2	18.054	117	12.7
80	HS	37	NA	NA	NA	NA	0.699	10.5	11.199	38	15.1
81	HS	32	NA	NA	NA	NA	1.05	9.76	10.81	58.8	20.5
82	HS	39	NA	NA	NA	NA	0.453	35.9	36.353	42.7	20.1
83	HS	36	NA	NA	NA	NA	0.412	8.5	8.912	48.2	25.4
84	HS	52	NA	6	NA	NA	0.685	6.16	6.845	109	19.5
85	HS	63	NA	20	NA	NA	0.63	10.1	10.73	81.4	15.5
86	HS	56	NA	NA	NA	NA	0.626	13.1	13.726	46.6	17.5
87	HS	69	NA	25	NA	NA	0.773	13.3	14.073	45.6	25.6
88	HS	65	NA	16	NA	NA	0.71	12.7	13.41	45.2	19.2
89	HS	64	NA	NA	NA	NA	0.467	7.02	7.487	123	29.9
90	HS	41	NA	NA	NA	NA	0.676	7.39	8.066	79.2	28
91	HS	63	NA	11	NA	NA	0.615	12.7	13.315	31	30.1
92	HS	73	NA	13	NA	NA	0.359	6.31	6.669	279	22.4
93	HS	56	NA	16	NA	NA	0.579	13.1	13.679	109	27.9
94	HS	64	NA	24	NA	NA	1.26	14.7	15.96	254	25.7
95	HS	65	NA	27	NA	NA	1.1	11.2	12.3	74.7	20.2
96	HS	63	NA	24	NA	NA	1.21	33.4	34.61	24.5	13.8
97	HS	73	NA	27	NA	NA	0.945	7.96	8.905	77.3	23.3
98	HS	72	NA	38	NA	NA	1.24	25.5	26.74	109	17.9
99	HS	72	NA	10	NA	NA	0.919	8.56	9.479	120	31.2
100	HS	67	NA	30	NA	NA	0.484	10.7	11.184	72.5	28.9
101	HS	75	NA	10	NA	NA	0.885	22.9	23.785	54.4	13.3
102	HS	60	NA	9	NA	NA	1.31	29.8	31.11	77.2	24.5
103	HS	62	NA	12	NA	NA	0.552	6.2	6.752	81.6	16.9
104	HS	51	NA	NA	NA	NA	0.892	19.1	19.992	80.7	16
105	HS	31	NA	NA	NA	NA	0.548	11.3	11.848	70.9	18.7
106	HS	34	NA	NA	NA	NA	1.33	21.1	22.43	134	32.9
107	HS	37	NA	NA	NA	NA	0.57	8.54	9.11	131	28.8
108	HS	34	NA	NA	NA	NA	0.785	12.8	13.585	83.2	29

## Sheet: fig2
Fig 2A			killing assay (FACS)			ELISA
target cell line	effector	Effector to target ratio	specific lysis-1 (%)	specific lysis-2 (%)	specific lysis-3 (%)	IFNγ-1 (pg/ml)	IFNγ-2 (pg/ml)	IFNγ-3 (pg/ml)
HepG2	total NK	1/1	1.18	1.05	0.77	6.7713	33.5434	36.4377
HepG2	total NK	2/1	0.82	1.58	1.49	93.5997	127.607	157.274
HepG2	total NK	4/1	5.01	15.6	10.5	260.744	250.614	267.98
HepG2.2.15	total NK	1/1	4.54	4.41	5.3	Undetedted	Undetedted	Undetedted
HepG2.2.15	total NK	2/1	12.2	6.84	7.99	6.04773	13.2834	5.32416
HepG2.2.15	total NK	4/1	10.9	25.1	12	123.266	96.494	96.494
Fig 2B
cell line	NKp46-ligand 1 (%)	NKp46-ligand 2 (%)	NKp46-ligand 3 (%)
HepG2	2.23	1.63	0.778
HepG2.2.15	12.3	9.11	21.1
Fig 2C
target cell line	effector	Effector to target ratio	masking antibody	specific lysis-1 (%)	specific lysis-2 (%)	specific lysis-3 (%)	IFNγ-1 (pg/ml)	IFNγ-2 (pg/ml)	IFNγ-3(pg/ml)
HepG2	total NK	4/1	anti-NKp46 Ab	6.56	8.04	4.08	452.49	499.522	508.205
HepG2	total NK	4/1	human IgG1	12.2	6.02	2.63	750.601	485.775	754.943
HepG2.2.15	total NK	4/1	anti-NKp46 Ab	0.56	1.78	1.11	55.2505	22.6898	45.1205
HepG2.2.15	total NK	4/1	human IgG1	18.8	20.7	10.3	312.841	362.044	487.222

## Sheet: fig3
number	classification	age (yr)	HBV-DNA (LC/ml)	ALT(U/L)	NKp46highNKG2Ahigh (%)
1	CHB-H	31	4	21	13
2	CHB-H	49	4.7	12	11.8
3	CHB-H	48	4.3	31	12.2
4	CHB-H	32	6.2	30	11.2
5	CHB-H	35	4.2	18	8.38
6	CHB-H	40	9	47	9.93
7	CHB-H	44	4.1	19	14.9
8	CHB-H	30	6.1	22	19.3
9	CHB-H	39	9	257	14.7
10	CHB-H	43	8.9	221	6.24
11	CHB-H	43	6.4	44	15.7
12	CHB-H	63	6.4	30	4.01
13	CHB-H	36	4.8	60	10.4
14	CHB-H	46	9	21	18.1
15	CHB-H	40	4.9	14	2.4
16	CHB-H	85	4.9	21	4.78
17	CHB-H	78	4.4	26	5.08
18	CHB-H	33	5.6	33	2.52
19	CHB-H	46	4.9	35	12.7
20	CHB-H	41	9	211	11.7
21	CHB-H	41	5.4	74	6.29
22	CHB-H	25	6.1	467	23.7
23	CHB-H	30	7.5	51	23.6
24	CHB-H	53	5.4	57	9.33
25	CHB-L	72	3.5	26	8.15
26	CHB-L	66	3.9	16	5
27	CHB-L	36	2.1	71	7.1
28	CHB-L	72	3.1	14	4.8
29	CHB-L	40	2.2	24	5.27
30	CHB-L	57	3.8	35	2.15
31	CHB-L	35	2.1	29	2.67
32	CHB-L	55	2.1	26	11.3
33	CHB-L	39	3.1	17	7.4
34	CHB-L	65	3.2	13	6.94
35	CHB-L	67	3.4	25	6.86
36	CHB-L	78	3.2	12	4.32
37	CHB-L	68	3.9	41	4.83
38	CHB-L	64	2.2	14	4.11
39	CHB-L	69	2.1	18	2.29
40	CHB-L	61	2.2	18	5.44
41	CHB-L	60	0	15	1.66
42	CHB-L	77	0	9	1.56
43	CHB-L	65	3.6	12	6.2
44	CHB-L	73	0	17	1.74
45	CHB-L	44	2.1	19	6.79
46	CHB-L	74	3.3	21	5.73
47	CHB-L	70	3.6	53	1.35
48	CHB-L	59	3.2	25	6.1
49	CHB-L	41	3.6	20	6.84
50	CHB-L	70	3.4	14	3.58
51	CHB-L	69	3.7	19	2.13
52	CHB-L	65	2.9	18	3.47
53	CHB-NA	44	0	19	4.81
54	CHB-NA	42	2.1	12	4.86
55	CHB-NA	70	2.1	9	1.43
56	CHB-NA	54	2.1	17	3.24
57	CHB-NA	42	2.1	13	12.5
58	CHB-NA	57	2.1	12	4.78
59	CHB-NA	67	2.1	35	5.54
60	CHB-NA	36	2.7	39	7.6
61	CHB-NA	32	2.1	71	10.7
62	CHB-NA	44	0	20	12.1
63	CHB-NA	46	2.1	22	6.42
64	CHB-NA	54	0	15	2.71
65	CHB-NA	41	0	12	6.58
66	CHB-NA	73	3.6	16	5.28
67	CHB-NA	64	2.1	21	6.26
68	CHB-NA	68	0	16	4.88
69	CHB-NA	65	0	23	3.07
70	CHB-NA	44	0	50	3.99
71	CHB-NA	65	0	14	3.87
72	HS	35	NA	NA	10.2
73	HS	37	NA	NA	5.68
74	HS	32	NA	NA	9.91
75	HS	46	NA	NA	2.46
76	HS	40	NA	NA	7.23
77	HS	36	NA	NA	7.47
78	HS	30	NA	NA	4.02
79	HS	67	NA	26	3.49
80	HS	37	NA	NA	2.47
81	HS	32	NA	NA	4.27
82	HS	39	NA	NA	2.35
83	HS	36	NA	NA	3.31
84	HS	52	NA	6	6.93
85	HS	63	NA	20	4.28
86	HS	56	NA	NA	3.18
87	HS	69	NA	25	3.63
88	HS	65	NA	16	3.5
89	HS	64	NA	NA	9.93
90	HS	41	NA	NA	5.94
91	HS	63	NA	11	2.42
92	HS	73	NA	13	6.9
93	HS	56	NA	16	4.28
94	HS	64	NA	24	7.69
95	HS	65	NA	27	3.77
96	HS	63	NA	24	1.02
97	HS	73	NA	27	4
98	HS	72	NA	38	2.1
99	HS	72	NA	10	5.25
100	HS	67	NA	30	5.36
101	HS	75	NA	10	1.35
102	HS	60	NA	9	4.65
103	HS	62	NA	12	3.58
104	HS	51	NA	NA	2.84
105	HS	31	NA	NA	2.73
106	HS	34	NA	NA	6.83
107	HS	37	NA	NA	4.63
108	HS	34	NA	NA	5.04

## Sheet: fig4
4A	trail	trail	fasl	fasl	stat1	stat1	ifng	ifng
case	other NK cell (mRNA relative expression to beta-actin)	NKp46highNKG2Ahigh NK cells (mRNA relative expression to beta-actin)	other NK cell (mRNA relative expression to beta-actin)	NKp46highNKG2Ahigh NK cells (mRNA relative expression to beta-actin)	other NK cell (mRNA relative expression to beta-actin)	NKp46highNKG2Ahigh NK cells (mRNA relative expression to beta-actin)	other NK cell (mRNA relative expression to beta-actin)	NKp46highNKG2Ahigh NK cells (mRNA relative expression to beta-actin)
1	0.852672	1.31815	1.01258	1.11786	1.02732	1.53214	1.20958	0.435318
2	0.924649	1.42357	0.98763	1.13565	1.02505	1.50478	1.24966	0.430815
3	1.07953	2.87514	1.01814	1.68714	0.973517	1.25354	0.892064	0.158411
4	1.08904	2.89113	0.982095	1.75369	0.921691	1.23628	0.947109	0.166056
5	1.0093	1.68369	0.99204	1.23404	1.03815	1.71846	0.846608	0.217801
6	1.0448	1.6767	1.00798	1.14715	1.01428	1.784	0.854958	0.226421
4B
case	classification	IFN-γ on NKp46highNKG2Ahigh(%)	CD107a on NKp46highNKG2Ahigh(%)	IFN-γ on other subset(%)	CD107a on other subset(%)	CD107a on NKG2A+ NK(%)	CD107a on NKG2A- NK(%)	CD107a on NKp46dim NK(%)	CD107a on NKp46high NK(%)
1	HS	9.17	73.05	19.3	56.8	62.7	46.6	56.6	73.05
2	HS	9.2	NA	20.44	NA	NA	NA	NA	NA
3	HS	6.46	52.63	14.23	49.3	57.9	38.19	47.03	52.63
4	HS	9.19	58.31	18.29	55	62.3	43.8	55.5	58.31
5	HS	8.82	73.93	25.91	68.3	79.4	52.5	69.7	73.93
6	HS	4.575	64.36	19.03	57	63.7	47.6	54	64.36
1	CHB	11.52	51.4	18.81	43.1	54.6	36.9	NA	NA
2	CHB	7.32	62.2	13.53	52.8	52.85	54.6	NA	NA
3	CHB	7.45	68.27	14.36	48.7	60.7	38.03	NA	NA
4	CHB	7.58	74.77	9.07	52.73	57.47	48.26	NA	NA
(NA; technical error)
4C
target	stimulation	Effector	E/T	lysis-1(%)	lysis-2(%)	lysis-3(%)	lysis-4(%)
CD4 T cell	CD3/CD28(-)	other subset	1/1	0.3	1	0.7	0.5
CD4 T cell	CD3/CD28(-)	NKp46highNKG2Ahigh subset	1/1	2.1	1.5	2	1.6
CD4 T cell	CD3/CD28(+)	other subset	1/1	1.8	1.75	1.5	1.95
CD4 T cell	CD3/CD28(+)	NKp46highNKG2Ahigh subset	1/1	7.35	3.65	3.8	3.9
CD8 T cell	CD3/CD28(-)	other subset	1/1	1.7	1.4	1.7	2.7
CD8 T cell	CD3/CD28(-)	NKp46highNKG2Ahigh subset	1/1	3.5	3.2	3.2	3.8
CD8 T cell	CD3/CD28(+)	other subset	1/1	2.15	3.9	3.95	4
CD8 T cell	CD3/CD28(+)	NKp46highNKG2Ahigh subset	1/1	5.5	5.3	5.15	6.1

## Sheet: SI1
number	classification	NKG2A on bright (MFI)	NKp46 on bright (MFI)	NKG2A on dim (MFI)	NKp46 on dim (MFI)
1	CHB-H	332	52.6	92	30
2	CHB-H	330	64.5	49.3	21.8
3	CHB-H	199	59.2	61	37.6
4	CHB-H	351	61.8	77.6	19.7
5	CHB-H	553	69.4	101	15.9
6	CHB-H	416	61.4	83.6	19.4
7	CHB-H	447	70.9	98.4	27.3
8	CHB-H	696	82.1	192	33.3
9	CHB-H	222	66.7	52.1	29.7
10	CHB-H	342	71.8	43	27.1
11	CHB-H	363	74.9	114	33
12	CHB-H	207	49.4	112	22.6
13	CHB-H	306	61.8	83.8	34.1
14	CHB-H	422	83	84.2	33.6
15	CHB-H	197	42.5	35.3	14.3
16	CHB-H	392	91.6	98.7	30.6
17	CHB-H	436	55.4	115	25.6
18	CHB-H	85.2	36.6	41.7	22.3
19	CHB-H	289	73.3	134	33.5
20	CHB-H	503	69	43.8	16.4
21	CHB-H	368	54.4	121	14.5
22	CHB-H	582	91.5	137	45.6
23	CHB-H	624	75.4	193	44
24	CHB-H	249	50.4	116	30.2
25	CHB-L	271	59.5	58.5	28.9
26	CHB-L	354	40.2	119	14.1
27	CHB-L	215	55.6	41.7	26.2
28	CHB-L	260	494	69.4	21.1
29	CHB-L	306	41.2	44	13.2
30	CHB-L	327	25.3	179	13.5
31	CHB-L	227	40.3	92.7	19.4
32	CHB-L	439	75.2	122	25.9
33	CHB-L	229	52	35.2	19.3
34	CHB-L	172	50.3	82.3	31
35	CHB-L	199	63.3	79.1	30.9
36	CHB-L	220	58.8	55.9	16.7
37	CHB-L	371	42.4	84.5	15.4
38	CHB-L	78.1	22.2	13.2	14.9
39	CHB-L	255	37.4	97.1	20.5
40	CHB-L	324	78.5	73.5	23.5
41	CHB-L	123	49	27.8	21.1
42	CHB-L	141	26.8	47.8	13.7
43	CHB-L	324	60.6	90.2	24.6
44	CHB-L	246	52.8	74.4	21.1
45	CHB-L	439	64.5	146	20.6
46	CHB-L	288	54.9	143	24.1
47	CHB-L	194	33.6	21.9	10.4
48	CHB-L	249	56.9	57.7	32.3
49	CHB-L	223	41.8	70.6	21.7
50	CHB-L	189	37.5	49.5	13.7
51	CHB-L	186	32.7	22.4	10.2
52	CHB-L	194	39.2	55.2	19.3
53	CHB-NA	189	46.3	51.3	20.1
54	CHB-NA	290	44.3	73.6	15.8
55	CHB-NA	120	30.9	17.3	11.5
56	CHB-NA	168	36	32.8	17.1
57	CHB-NA	297	60.3	60	31.6
58	CHB-NA	132	45.6	72.3	26.8
59	CHB-NA	276	47.2	55.2	18.6
60	CHB-NA	252	63.2	55.5	26.2
61	CHB-NA	298	65.1	71.1	32.8
62	CHB-NA	464	55.6	138	20.4
63	CHB-NA	203	49.2	57.2	23.7
64	CHB-NA	259	73.9	100	33.8
65	CHB-NA	333	59.5	112	29.4
66	CHB-NA	438	52.8	67.1	14
67	CHB-NA	227	48.5	65.8	23.8
68	CHB-NA	291	62.3	46.4	19.7
69	CHB-NA	286	48.4	176	18.2
70	CHB-NA	339	42.2	127	19.9
71	CHB-NA	360	56.1	77	20.6
72	HS	344	59.4	86.5	27.4
73	HS	501	63.5	155	28
74	HS	392	61.8	95.3	27.7
75	HS	211	20.2	88.7	9.99
76	HS	281	28.7	106	131
77	HS	228	35.5	56.3	15
78	HS	394	58.9	120	22.7
79	HS	223	27.2	111	11.9
80	HS	209	42.1	26.7	13.3
81	HS	222	52.9	41.2	17
82	HS	145	37.4	35.9	18.9
83	HS	178	51.9	42	24.2
84	HS	352	46.8	83.3	16.6
85	HS	247	41.6	72.1	14
86	HS	136	49.1	42.4	16
87	HS	153	41.1	39.4	24.8
88	HS	173	48.5	38.1	17.6
89	HS	465	75.9	101	26.9
90	HS	382	61.1	51.7	25
91	HS	207	60.3	22.6	28.7
92	HS	488	46.7	267	21
93	HS	376	56.9	97	26.6
94	HS	631	64.8	223	22.4
95	HS	212	40	59.5	18.2
96	HS	112	23.8	21.3	13.5
97	HS	128	39.3	72.6	21.8
98	HS	217	41.8	104	16.7
99	HS	223	52.4	109	29
100	HS	321	64.4	61.3	27.3
101	HS	161	27.1	50.3	12.8
102	HS	293	49.3	64.8	22.5
103	HS	263	37.5	65.4	15
104	HS	193	33.1	75.4	15.2
105	HS	220	39.5	64.1	17.8
106	HS	504	66.9	110	30.7
107	HS	546	71.8	111	31.1
108	HS	291	54.6	69.5	27.2

## Sheet: SI2
SI2A
number	classification	NKG2A on NKp46 dim (%)	NKG2A on NKp46 high (%)
1	HS	53	73.2
2	HS	69.7	85.1
3	HS	38.6	73
4	HS	13.4	71.2
5	HS	52	68.2
6	HS	44.6	58.6
7	HS	39	68.7
8	HS	39.8	61.6
9	HS	40.9	58.6
10	HS	43.8	69.6
11	HS	43.9	57.8
12	HS	43.6	62.7
13	HS	46.3	69
14	HS	55.1	71.3
15	HS	56.1	71.7
SI2B
case	CD107a on NKG2A+ NK(%)	CD107a on NKG2A- NK(%)	CD107a on NKp46dim NK(%)	CD107a on NKp46high NK(%)
1	62.7	46.6	56.6	73.05
3	57.9	38.19	47.03	52.63
4	62.3	43.8	55.5	58.31
5	79.4	52.5	69.7	73.93
6	63.7	47.6	54	64.36
	65.2	45.738	56.566	64.456

## Sheet: SI3
target cell line	effector	E/T	pSTAT1 (MFI)-1	pSTAT1 (MFI)-2	pSTAT1 (MFI)-3	pSTAT4 (MFI)-1	pSTAT4 (MFI)-2	pSTAT4 (MFI)-3
HepG2	total NK cells	1/1	33.7	42.7	31.9	740	836	701
HepG2.2.15	total NK cells	1/1	82.8	108	102	395	311	395

## Sheet: SI4
	NKp46-ligand 1 (%)	NKp46-ligand 2 (%)	NKp46-ligand 3 (%)
Huh6	1.05	0.4	1.85
HB611	6.9	5.65	9

## Sheet: SI5
number	classification	age (yr)	HBV-DNA (LC/ml)	ALT(U/L)	NKp46-NKG2A+ (%)	NKp46+NKG2A+ (%)	NKp46-NKG2A- (%)	NKp46+NKG2A- (%)
1	CHB-H	31	4	21	3.52	27.3	6.24	37.4
2	CHB-H	49	4.7	12	1.91	17.8	16.4	35.7
3	CHB-H	48	4.3	31	1.24	20.9	11.4	34.1
4	CHB-H	32	6.2	30	5.96	15.3	25.9	14.7
5	CHB-H	35	4.2	18	9.21	19.3	23.1	18.4
6	CHB-H	40	9	47	9.6	26.3	12.1	23.9
7	CHB-H	44	4.1	19	7.73	31.2	8.64	20.8
8	CHB-H	30	6.1	22	5.15	44.4	3.21	17.4
9	CHB-H	39	9	257	1.37	13.7	20.4	26.6
10	CHB-H	43	8.9	221	3.42	18.4	12.6	36.3
11	CHB-H	43	6.4	44	9.13	37.7	6.19	21.2
12	CHB-H	63	6.4	30	11.4	35.3	6.58	24.3
13	CHB-H	36	4.8	60	3.28	33	8.38	27
14	CHB-H	46	9	21	5.81	30.3	9.75	21.1
15	CHB-H	40	4.9	14	3.5	10.8	16.9	30.8
16	CHB-H	85	4.9	21	4.21	35.8	4.54	32.1
17	CHB-H	78	4.4	26	5.9	31.2	6.35	30.7
18	CHB-H	33	5.6	33	7.07	20.8	19.2	25
19	CHB-H	46	4.9	35	4.07	31.4	13.5	23.1
20	CHB-H	41	9	211	6.53	10.99	28.9	16.9
21	CHB-H	41	5.4	74	23.8	15.5	25.5	8.22
22	CHB-H	25	6.1	467	3.74	28.2	6.12	23.6
23	CHB-H	30	7.5	51	3.38	38.7	3.48	19.4
24	CHB-H	53	5.4	57	13.8	26.2	12	21.1
25	CHB-L	72	3.5	26	2.2	18.8	12.2	41.3
26	CHB-L	66	3.9	16	8.88	23.3	26.9	15.1
27	CHB-L	36	2.1	71	1.66	21.4	4.29	44
28	CHB-L	72	3.1	14	4.25	24.9	8.01	33.4
29	CHB-L	40	2.2	24	3.78	15.7	23.4	19.6
30	CHB-L	57	3.8	35	23	22.5	12.6	17.3
31	CHB-L	35	2.1	29	5.95	27.2	10.8	30.1
32	CHB-L	55	2.1	26	5.17	39.4	5.69	24
33	CHB-L	39	3.1	17	3.83	18.4	10.2	27.6
34	CHB-L	65	3.2	13	1.94	27.4	3.3	35.5
35	CHB-L	67	3.4	25	2.46	29.6	3.37	36.7
36	CHB-L	78	3.2	12	6.58	13.9	16.3	23.1
37	CHB-L	68	3.9	41	8.14	22.1	20.6	17
38	CHB-L	64	2.2	14	5.67	31.6	10	22.8
39	CHB-L	69	2.1	18	4.46	28.1	13.7	25.8
40	CHB-L	61	2.2	18	1.3	19.2	16.8	28.9
41	CHB-L	60	0	15	2.61	20.5	18.3	32.7
42	CHB-L	77	0	9	3.49	15.1	17.4	26.2
43	CHB-L	65	3.6	12	3.24	30.1	5	35.8
44	CHB-L	73	0	17	3.26	25.1	16.6	26.5
45	CHB-L	44	2.1	19	11	42.2	5.54	17.5
46	CHB-L	74	3.3	21	6.26	37.8	5.48	24.7
47	CHB-L	70	3.6	53	0.592	3.95	28.5	22.3
48	CHB-L	59	3.2	25	3.17	22.8	11.4	34.8
49	CHB-L	41	3.6	20	8.06	10.9	28	18.7
50	CHB-L	70	3.4	14	6.22	15.2	21.9	20.6
51	CHB-L	69	3.7	19	2.42	4.89	39.4	7.24
52	CHB-L	65	2.9	18	11	18.4	22.3	17
53	CHB-NA	44	0	19	2.33	15.6	27.1	25.2
54	CHB-NA	42	2.1	12	8.93	20.4	19.1	26.5
55	CHB-NA	70	2.1	9	1.15	6.77	30.5	23.2
56	CHB-NA	54	2.1	17	2.87	15	16.4	32.4
57	CHB-NA	42	2.1	13	1.73	33.6	3.44	30
58	CHB-NA	57	2.1	12	3.63	34.8	4.55	29.8
59	CHB-NA	67	2.1	35	3.31	25.5	13.9	21.4
60	CHB-NA	36	2.7	39	2.44	22.7	7.43	32.3
61	CHB-NA	32	2.1	71	1.59	26.2	4.99	36.1
62	CHB-NA	44	0	20	10.2	34.9	7.44	18
63	CHB-NA	46	2.1	22	2	17.1	17.6	25.6
64	CHB-NA	54	0	15	7.24	32	8.6	29.5
65	CHB-NA	41	0	12	8.83	45	9.38	15.8
66	CHB-NA	73	3.6	16	6.17	13.5	25.5	23.8
67	CHB-NA	64	2.1	21	4.19	30.3	7.21	34.8
68	CHB-NA	68	0	16	0.697	15.5	24.8	25.1
69	CHB-NA	65	0	23	10.5	26.9	13.7	23.6
70	CHB-NA	44	0	50	15.5	24.8	14.3	21.9
71	CHB-NA	65	0	14	7.05	22.2	25.3	22.3
72	HS	35	NA	NA	2.86	29.2	9.77	26.7
73	HS	37	NA	NA	3.33	44.2	5.03	29.3
74	HS	32	NA	NA	4.13	28.4	5.91	34.8
75	HS	46	NA	NA	9.68	16.5	33.6	11.9
76	HS	40	NA	NA	11.9	25	22.8	13.2
77	HS	36	NA	NA	3.41	20.8	24.2	19.7
78	HS	30	NA	NA	4.9	42.2	6.35	26
79	HS	67	NA	26	17.9	18.8	19.6	16.4
80	HS	37	NA	NA	0.89	7.34	25	25.9
81	HS	32	NA	NA	1.71	16.3	20.7	25.7
82	HS	39	NA	NA	1.78	11.9	15.4	41.1
83	HS	36	NA	NA	2.5	20.2	7.8	42.5
84	HS	52	NA	6	5.1	25.7	15.9	19.8
85	HS	63	NA	20	7.9	21	18.2	20.6
86	HS	56	NA	NA	6.74	18.3	15.5	21.7
87	HS	69	NA	25	1.64	19.1	7.5	41.4
88	HS	65	NA	16	2.59	10.8	13.9	35.9
89	HS	64	NA	NA	2.59	28.5	8.73	31
90	HS	41	NA	NA	2.29	22.7	6.02	37.4
91	HS	63	NA	11	0.557	13.7	7.72	43.4
92	HS	73	NA	13	8.42	49.2	6.23	20.2
93	HS	56	NA	16	6.87	36.1	8.08	27.7
94	HS	64	NA	24	14	34	13.7	15.6
95	HS	65	NA	27	7.29	18.8	23.1	25.8
96	HS	63	NA	24	1.11	3.58	42.2	18.2
97	HS	73	NA	27	3.09	27.8	9.31	36.3
98	HS	72	NA	38	17.9	11	30.4	11
99	HS	72	NA	10	6.24	23.9	8.45	33.9
100	HS	67	NA	30	7.16	21.8	17.3	28.3
101	HS	75	NA	10	5.81	5.12	40.4	7.47
102	HS	60	NA	9	3.64	24.4	10.9	34.2
103	HS	62	NA	12	3.76	16.6	28.7	18.7
104	HS	51	NA	NA	18	10.7	24.3	12.9
105	HS	31	NA	NA	8.81	20.4	17.1	21.7
106	HS	34	NA	NA	4.34	32.5	6.77	34.4
107	HS	37	NA	NA	10.1	25.7	18.9	17.7
108	HS	34	NA	NA	9.86	26.2	18.3	17.7
